# Supplementary material for: The impact of sport-specific physical fitness change patterns on lower limb non-contact injury risk in youth female basketball players: a pilot study based on field testing and machine learning
Source: Front Physiol. 2023 May 12;14:1182755. doi: 10.3389/fphys.2023.1182755 (PMC10213459; doi:10.3389/fphys.2023.1182755)
Supplement: Supplementary file 1 [file Table2.XLSX]

## Sheet: Sheet1
Physical fitness attributes	Indicator	Player 1	Player 2	Player 3	Player 4	Player 5	Player 6	Player 7	Player 8	Player 9	Player 10	Player 11	Player 12	Player 13	Player 14	Player 15	Player 16	Player 17
Agility	1-minute double under	94.2 (85.2-103.0)	66.3 (55.5-77.1)	87.5 (86.9-88.1)	96.9 (81.9-112.0)	75.7 (70.1-81.3)	73.9 (64.4-83.4)	82.7 (77.5-87.8)	41.9 (7.7-76.1)	91.8 (88.6-95.0)	83.5 (76.9-90.1)	83.3 (74.2-92.5)	76.5 (68.3-84.7)	39.3 (11.4-67.2)	91.7 (75.6-108.0)	60.9 (56.1-65.7)	75.5 (64.1-86.9)	60.1 (52.9-67.4)
	1-minute double under IHR (1min)	161.0 (138.0-184.0)	165.0 (159.0-171.0)	173.0 (164.0-181.0)	179.0 (155.0-204.0)	161.0 (153.0-169.0)	174.0 (166.0-181.0)	161.0 (156.0-166.0)	149.0 (121.0-178.0)	176.0 (172.0-181.0)	170.0 (157.0-182.0)	160.0 (149.0-171.0)	171.0 (162.0-180.0)	144.0 (129.0-158.0)	172.0 (164.0-180.0)	165.0 (155.0-176.0)	165.0 (162.0-167.0)	169.0 (161.0-178.0)
	1-minute double under HRR (1min)	122.0 (116.0-128.0)	128.0 (124.0-131.0)	117.0 (109.0-125.0)	124.0 (110.0-138.0)	110.0 (103.0-117.0)	124.0 (120.0-128.0)	121.0 (108.0-134.0)	111.0 (96.2-126.0)	128.0 (122.0-134.0)	135.0 (123.0-147.0)	114.0 (108.0-120.0)	97.0 (82.9-111.0)	101.0 (94.0-108.0)	110.0 (93.7-126.0)	119.0 (108.0-129.0)	111.0 (108.0-113.0)	114.0 (105.0-123.0)
	hexagon agility test	15.4 (13.0-17.9)	13.6 (12.5-14.7)	15.4 (13.2-17.5)	14.2 (12.6-15.7)	14.3 (13.6-15.0)	14.1 (13.4-14.8)	13.6 (11.9-15.3)	15.3 (14.8-15.8)	14.2 (12.8-15.7)	15.3 (13.5-17.1)	15.2 (14.6-15.8)	14.2 (13.2-15.2)	16.7 (15.7-17.6)	13.7 (12.4-15.1)	14.2 (13.4-15.0)	15.8 (15.3-16.4)	17.5 (15.8-19.2)
	hexagon agility test IHR (1min)	132.0 (119.0-145.0)	142.0 (129.0-154.0)	144.0 (136.0-152.0)	134.0 (126.0-143.0)	131.0 (115.0-147.0)	140.0 (130.0-151.0)	143.0 (132.0-154.0)	156.0 (149.0-163.0)	150.0 (140.0-160.0)	158.0 (150.0-165.0)	141.0 (132.0-150.0)	135.0 (121.0-149.0)	141.0 (125.0-158.0)	156.0 (135.0-177.0)	141.0 (131.0-150.0)	144.0 (136.0-152.0)	156.0 (145.0-167.0)
	hexagon agility test HRR (1min)	107.0 (102.0-111.0)	107.0 (92.7-122.0)	107.0 (96.5-117.0)	104.0 (94.2-115.0)	93.0 (81.3-105.0)	102.0 (94.1-110.0)	103.0 (98.3-108.0)	112.0 (104.0-120.0)	115.0 (107.0-123.0)	107.0 (104.0-109.0)	91.0 (83.3-98.7)	88.0 (82.2-93.8)	95.5 (91.7-99.4)	92.0 (76.9-107.0)	102.0 (95.2-110.0)	91.9 (85.8-98.0)	109.0 (99.2-119.0)
	RPE	2.8 (2.1-3.5)	3.5 (2.7-4.4)	2.8 (1.3-4.2)	2.3 (1.8-2.8)	2.5 (1.7-3.3)	2.5 (1.6-3.3)	2.7 (2.0-3.3)	3.7 (1.3-6.0)	3.0 (2.1-3.9)	2.3 (1.0-3.5)	3.2 (2.2-4.1)	3.3 (2.7-4.0)	3.7 (2.9-4.5)	2.7 (2.0-3.3)	3.4 (2.3-4.5)	2.6 (1.9-3.2)	3.4 (2.3-4.5)
	urinary protein	2.4 (1.2-3.6)	2.4 (1.6-3.2)	3.3 (2.8-3.7)	2.6 (0.9-4.3)	4.0 (3.5-4.5)	2.1 (1.4-2.9)	2.5 (1.8-3.2)	3.3 (2.7-4.0)	2.8 (2.4-3.2)	3.5 (2.9-4.1)	1.8 (0.6-3.1)	2.2 (1.8-2.5)	1.7 (1.1-2.3)	2.0 (1.0-3.0)	2.9 (2.0-3.8)	2.7 (2.4-3.0)	3.0 (2.5-3.5)
	urobilinogen	1.2 (0.8-1.6)	1.2 (0.8-1.6)	1.3 (0.8-1.7)	1.0 (1.0-1.1)	1.0 (1.0-1.0)	1.2 (0.9-1.5)	1.0 (1.0-1.0)	1.0 (1.0-1.0)	1.0 (1.0-1.0)	1.3 (0.8-1.7)	1.5 (1.1-1.9)	1.5 (1.1-1.9)	1.6 (1.3-2.0)	1.0 (1.0-1.0)	1.4 (1.0-1.8)	1.5 (1.1-1.9)	1.8 (1.2-2.4)
	urinary-PH	6.4 (5.7-7.1)	6.0 (5.7-6.3)	5.8 (5.5-6.0)	6.0 (6.0-6.1)	5.9 (5.6-6.2)	6.4 (6.0-6.7)	6.0 (5.6-6.4)	6.2 (5.8-6.5)	5.7 (5.5-5.9)	5.9 (5.4-6.3)	6.0 (5.8-6.3)	6.7 (5.8-7.5)	6.4 (6.2-6.7)	6.42(6.0-6.9)	6.2 (5.9-6.5)	6.4 (6.0-6.8)	6.4 (6.1-6.7)
	urinary specific gravity	1.6 (1.1-2.1)	2.0 (2.0-2.0)	2.0 (2.0-2.0)	1.7 (1.0-2.3)	1.5 (1.1-1.9)	1.5 (1.1-1.9)	1.8 (1.5-2.2)	2.0 (2.0-2.0)	2.0 (2.0-2.0)	2.0 (2.0-2.0)	1.8 (1.5-2.2)	1.7 (1.3-2.1)	1.2 (0.8-1.5)	1.7 (1.3-2.1)	1.7 (1.3-2.1)	1.5 (0.9-2.1)	1.3 (0.9-1.8)
	urinary blood	1.6 (0.4-2.8)	1.4 (0.9-1.9)	2.3 (0.4-4.1)	1.6 (1.0-2.1)	1.5 (0.8-2.2)	1.6 (0.6-2.6)	1.5 (0.5-2.5)	3.0 (1.0-5.0)	1.8 (0.7-2.9)	1.3 (0.8-1.7)	1.0 (1.0-1.0)	1.2 (0.8-1.5)	1.7 (0.74-2.6)	2.0 (0.7-3.3)	1.4 (0.8-2.1)	1.3 (1.0-1.5)	1.7 (0.7-2.6)
	urinary ketones	1.6 (1.1-2.1)	1.2 (0.8-1.6)	1.5 (0.9-2.1)	1.1 (0.9-1.4)	1.3 (0.9-1.8)	1.1 (0.9-1.2)	1.5 (1.1-1.9)	1.0 (1.0-1.0)	1.4 (0.9-1.9)	2.0 (1.2-2.8)	1.5 (1.1-1.9)	1.2 (0.8-1.5)	1.1 (1.0-1.2)	1.0 (1.0-1.0)	1.2 (0.9-1.5)	1.6 (1.2-2.1)	1.3 (0.9-1.8)
Speed Endurance	15 m × 13 shuttle run time	49.3 (47.6-51.0)	51.4 (50.3-52.6)	50.8 (49.1-52.5)	49.6 (48.7-50.6)	50.8 (49.3-52.3)	49.1 (48.0-50.2)	50.8 (46.7-54.8)	53.3 (48.2-58.4)	49.0 (48.1-50.0)	49.7 (47.5-51.9)	47.6 (46.7-48.6)	50.3 (49.1-51.4)	56.8 (53.0-60.6)	46.9 (45.5-48.2)	50.1 (49.2-51.0)	48.9 (46.6-51.2)	53.1 (52.5-53.6)
	15 m × 13 shuttle run IHR	190.0 (178.0-203.0)	191.0 (185.0-197.0)	194.0 (185.0-202.0)	199.0 (180.0-218.0)	192.0 (186.0-197.0)	195.0 (182.0-208.0)	185.0 (176.0-193.0)	195.0 (162.0-228.0)	190.0 (176.0-204.0)	200.0 (186.0-215.0)	187.0 (179.0-195.0)	184.0 (176.0-192.0)	188.0 (184.0-193.0)	194.0 (179.0-208.0)	197.0 (189.0-205.0)	190.0 (179.0-200.0)	200.0 (193.0-206.0)
	15 m × 13 shuttle run HRR (1min)	158.0 (143.0-174.0)	153.0 (141.0-165.0)	152.0 (135.0-168.0)	150.0 (138.0-162.0)	148.0 (140.0-156.0)	155.0 (151.0-159.0)	159.0 (152.0-166.0)	156.0 (144.0-168.0)	160.0 (140.0-179.0)	156.0 (143.0-169.0)	143.0 (132.0-154.0)	141.0 (131.0-151.0)	143.0 (135.0-151.0)	140.0 (125.0-155.0)	150.0 (142.0-158.0)	140.0 (119.0-161.0)	162.0 (155.0-169.0)
	15 m × 13 shuttle run BLA (3min)	13.0 (11.2-14.8)	12.4 (11.0-13.8)	11.2 (8.6-13.9)	13.5 (11.8-15.2)	15.1 (12.7-17.5)	12.7 (10.5-14.8)	14.0 (13.3-14.7)	11.2 (5.3-17.1)	11.8 (11.2-12.4)	10.9 (8.3-13.6)	12.3 (10.6-13.9)	12.4 (11.9-12.8)	9.3 (7.6-11.1)	11.4 (10.0-12.9)	10.4 (9.2-11.7)	10.9 (9.9-11.8)	10.3 (9.5-11.1)
	RPE	8.2 (7.8-8.6)	7.0 (6.4-7.6)	5.8 (4.1-7.4)	7.0 (5.9-8.1)	7.0 (6.3-7.7)	6.7 (5.8-7.5)	6.7 (5.3-8.1)	7.0 (5.9-8.1)	6.2 (5.1-7.3)	5.8 (4.1-7.4)	7.0 (5.8-8.2)	7.1 (6.0-8.2)	8.0 (7.0-9.1)	7.3 (6.7-8.0)	6.0 (5.5-6.5)	6.0 (4.7-7.4)	6.0 (5.0-7.0)
	urinary protein	2.0 (1.1-2.9)	2.7 (1.8-3.7)	3.0 (3.0-3.0)	3.3 (2.0-4.6)	4.2 (3.6-4.8)	2.2 (1.1-3.2)	2.2 (1.4-3.0)	2.3 (0.6-4.1)	2.2 (1.5-2.9)	2.3 (1.0-3.5)	2.5 (1.5-3.5)	2.6 (2.2-3.0)	1.6 (1.1-2.1)	2.1 (1.3-2.8)	2.5 (1.8-3.2)	2.2 (1.4-3.0)	3.3 (2.9-3.8)
	urobilinogen	1.0 (1.0-1.0)	1.2 (0.8-1.6.0)	1.3 (0.8-1.7)	1.0 (1.0-1.0)	1.0 (1.0-1.0)	1.2 (0.8-1.5)	1.3 (0.7-2.0)	1.0 (1.0-1.0)	1.0 (1.0-1.0)	1.5 (0.9-2.1)	1.8 (1.2-2.4)	1.4 (1.0-1.8)	1.9 (1.8-2.1)	1.1 (0.9-1.3)	1.5 (1.1-1.9)	1.3 (1.0-1.7)	2.0 (1.5-2.5)
	urinary-PH	6.8 (6.3-7.3)	6.5 (6.1-6.9)	6.6 (6.2-7.1)	7.3 (6.5-8.2)	5.9 (5.8-6.1)	6.1 (5.9-6.3)	6.3 (5.4-7.2)	6.7 (6.0-7.3)	6.9 (6.4-7.4)	6.8 (6.1-7.4)	6.6 (5.9-7.2)	6.2 (5.8-6.6)	6.7 (6.2-7.2)	6.8 (6.6-7.0)	6.4 (6.9-7.0)	6.1 (5.7-6.6)	6.6 (6.2-7.0)
	urinary specific gravity	1.2 (0.8-1.6)	1.7 (1.3-2.1)	1.3 (0.8-1.7)	1.3 (0.7-2.0)	1.5 (1.1-1.9)	1.3 (0.9-1.8)	1.8 (1.5-2.2)	1.3 (0.7-2.0	1.2 (0.8-1.6)	1.3 (0.8-1.7)	1.3 (0.9-1.8)	1.6 (1.2-2.0)	1.2 (0.9-1.6)	1.2 (0.9-1.6)	1.3 (0.9-1.8)	1.7 (1.3-2.0)	1.3 (0.9-1.8)
	urinary blood	1.6 (0.4-2.8)	1.5 (1.1-2.0)	2.0 (0.1-4.0)	1.0 (1.0-1.0)	1.8 (0.9-2.8)	1.7 (0.7-2.6)	1.3 (0.9-1.8)	3.0 (0.7-5.3)	1.6 (0.4-2.8)	1.0 (1.0-1.0)	1.2 (0.8-1.5)	1.1 (0.9-1.3)	1.9 (0.7-3.2)	1.9 (1.1-2.8)	1.8 (0.8-2.9)	1.3 (1.0-1.7)	1.7 (0.7-2.6)
	urinary ketones	1.8 (1.4-2.2)	1.3 (0.9-1.7)	1.0 (1.0-1.0)	1.3 (0.7-2.0)	1.8 (1.2-2.4)	1.3 (0.9-1.8)	2.0 (1.5-2.5)	1.0 (1.0-1.0)	1.8 (1.1-2.3)	2.0 (1.2-2.8)	1.8 (1.5-2.2)	1.2 (0.9-1.6)	1.1 (0.9-1.2)	1.4 (1.0-1.8)	1.0 (1.0-1.0)	1.7 (1.3-2.0)	1.3 (0.9-1.8)
Strength	30-second 35kg squat	19.0 (16.9-21.1)	19.4 (18.6-20.3)	18.3 (16.6-19.9)	21.3 (17.6-25.0)	19.3 (17.4-21.3)	19.8 (18.4-21.1)	19.8 (17.7-21.9)	18.7 (15.9-21.6)	20.4 (19.5-21.4)	18.8 (17.8-19.7)	20.3 (19.5-21.2)	21.8 (20.5-23.2)	14.6 (12.0-17.2)	24.0 (22.1-25.9)	16.2 (15.1-17.2)	18.6 (17.1-20.2)	13.3 (11.1-15.5)
	30-second 20kg bench press	28.6 (25.7-31.5)	26.2 (24.8-27.6)	22.0 (19.7-24.3)	33.0 (27.4-38.7)	29.8 (28.5-31.2)	27.2 (25.4-29.0)	27.0 (23.5-30.5)	27.0 (21.8-32.2)	26.8 (23.9-29.7)	31.5 (29.6-33.4)	32.2 (30.8-33.5)	30.0 (27.0-33.0)	25.4 (23.2-27.7)	37.8 (35.8-39.8)	23.2 (20.7-25.7)	27.5 (25.2-29.8)	24.5 (21.5-27.5)
	30-second sit up	26.4 (24.6-28.2)	27.0 (25.1-28.9)	27.3 (25.8-28.7)	28.0 (25.9-30.0)	27.3 (25.9-28.7)	24.3 (21.9-26.7)	28.8 (27.9-29.8)	19.3 (16.7-21.9)	25.8 (23.1-28.5)	27.5 (26.5-28.5)	29.2 (28.4-30.0)	27.3 (26.2-28.4)	22.9 (20.7-25.0)	30.3 (29.2-31.4)	26.8 (24.3-29.4)	26.4 (25.7-27.1)	21.8 (18.7-25.0)
	30-second back up	27.0 (24.0-30.0)	31.8 (27.9-35.7)	30.5 (28.2-32.8)	29.3 (28.0-30.5)	30.5 (29.4-31.6)	29.1 (27.2-31.0)	31.3 (29.4-33.3)	24.7 (17.0-32.4)	29.6 (27.5-31.7)	34.0 (31.2-36.8)	29.7 (28.2-31.2)	29.0 (27.9-30.1)	28.5 (26.6-30.5)	32.5 (30.2-34.8)	30.7 (29.0-32.3)	27.8 (25.8-29.7)	27.2 (25.1-29.3)
	CK change	4.4 (3.9-4.9)	4.0 (3.4-4.6)	4.5 (3.2-5.8)	4.0 (2.9-5.2)	4.2 (3.6-4.8)	3.9 (3.3-4.5)	3.8 (3.2-4.4)	4.7 (4.0-5.3)	4.0 (3.4-4.6)	4.6 (4.0-5.1)	4.0 (3.3-4.7)	4.0 (3.5-4.5)	5.1 (4.5-5.7)	3.5 (2.7-4.3)	4.8 (4.2-5.4)	3.9 (3.3-4.6)	4.5 (4.1-4.9)
	RPE	55.6 (40.0-71.1)	56.7 (45.4-67.9)	69.8 (38.9-101.0)	71.2 (54.9-87.4)	106.0 (45.4-167.0)	113.0 (67.7-158.0)	105.0 (78.3-131.0)	98.8 (57.5-140.0)	106.0 (86.9-126.0)	99.8 (65.6-134.0)	187.0 (93.7-281.0)	167.0 (61.1-273.0)	123.0 (80.2-165.0)	256.0 (74.0-439.0)	115.0 (62.2-168.0)	183.0 (181.0-185.0)	170.0 (112.0-227.0)
	urinary protein	1.6 (1.0-2.1)	1.6 (0.9-2.3)	1.8 (0.9-2.7)	1.4 (0.5-2.2)	3.4 (3.0-3.8)	1.6 (1.0-2.3)	1.3 (0.9-1.7)	1.7 (0.9-2.6)	1.6 (0.8-2.4)	0.9 (0.8-1.0)	1.1 (0.7-1.4)	1.2 (0.8-1.5)	1.1 (1.0-1.2)	1.2 (0.8-1.5)	1.9 (1.3-2.6)	0.9 (0.7-1.1)	1.9 (1.2-2.6)
	urobilinogen	1.8 (1.3-2.3)	1.4 (1.0-1.8)	1.1 (1.1-1.2)	1.2 (1.0-1.3)	1.2 (1.1-1.2)	1.3 (1.0-1.6)	1.2 (1.1-1.2)	1.5 (0.8-2.1)	1.4 (1.0-1.8)	1.1 (1.0-1.2)	1.7 (1.1-2.4)	2.1 (1.6-2.7)	1.5 (1.1-1.9)	1.2 (1.1-1.2)	1.1 (1.1-1.2)	1.2 (1.1-1.3)	1.8 (1.2-2.4)
	urinary-PH	6.9 (6.6-7.2)	6.5 (6.1-6.9)	6.7 (6.3-7.1)	6.7 (6.2-7.2)	5.8 (5.5-6.2)	6.6 (6.3-6.9)	6.5 (6.0-7.1)	6.5 (5.9-7.2)	6.3 (6.1-6.4)	6.6 (6.1-7.0)	6.7 (6.3-7.1)	7.2 (6.7-7.7)	7.2 (6.5-7.8)	7.0 (6.8-7.2)	6.3 (6.1-6.5)	6.8 (6.6-7.0)	6.9 (6.6-7.2)
	urinary specific gravity	1.1 (1.1-1.2)	1.4 (1.0-1.7)	1.3 (0.9-1.8)	1.5 (0.9-2.1)	1.8 (1.4-2.2)	1.3 (0.9-1.6)	1.6 (1.2-2.0)	1.5 (0.9-2.1)	1.8 (1.3-2.3)	1.7 (1.1-2.3)	1.6 (1.2-2.1)	1.4 (1.0-1.7)	1.2 (1.1-1.2)	1.2 (1.2-1.2)	1.5 (1.1-2.0)	1.6 (1.1-2.2)	1.3 (1.0-1.7)
	urinary blood	1.5 (0.6-2.3)	1.5 (0.3-2.7)	1.8 (0.3-3.3)	1.3 (0.7-1.9)	1.2 (0.6-1.9)	2.2 (0.9-3.4)	1.4 (0.9-1.8)	2.0 (0.1-4.0)	1.8 (0.1-3.4)	1.0 (0.8-1.2)	1.2 (0.9-1.5)	1.0 (0.8-1.1)	1.6 (0.7-2.5)	1.7 (0.5-3.0)	1.1 (0.7-1.5)	1.1 (1.0-1.2)	1.5 (0.6-2.4)
	urinary ketones	1.1 (1.1-1.2)	1.1 (1.1-1.2)	1.2 (1.1-1.2)	1.1 (1.1-1.2)	1.6 (1.2-2.1)	1.2 (1.1-1.3)	1.3 (1.0-1.7)	1.2 (1.1-1.3)	1.8 (1.3-2.3)	1.4 (0.9-1.9)	1.3 (0.9-1.6)	1.3 (0.9-1.7)	1.2 (1.1-1.2)	1.3 (1.0-1.7)	1.3 (1.0-1.7)	1.2 (1.1-1.3)	1.1 (1.1-1.1)
Speed	3/4 basketball court sprint time	3.9 (3.8-4.1)	4.2 (3.9-4.5)	3.9 (3.6-4.2)	3.9 (3.6-4.3)	4.0 (3.9-4.2)	4. (4.0-4.1)	3.7 (3.6-3.9)	4.2 (4.0-4.4)	3.7 (3.4-4.0)	3.7 (3.5-3.9)	3.8 (3.6-4.1)	4.0 (3.8-4.2)	4.5 (4.2-4.8)	3.5 (3.3-3.7)	4.0 (3.8-4.6)	3.7 (3.5-3.9)	4.4 (4.2-4.6)
	RPE	4.4 (3.9-4.9)	4.0 (3.4-4.6)	4.5 (3.2-5.8)	4.0 (2.9-5.2)	4.2 (3.6-4.8)	3.9 (3.3-4.5)	3.8 (3.2-4.4)	4.7 (4.0-5.3)	4.0 (3.4-4.6)	4.6 (4.0-5.1)	4.0 (3.3-4.7)	4.0 (3.5-4.5)	5.1 (4.5-5.7)	3.5 (2.7-4.3)	4.8 (4.2-5.4)	3.9 (3.3-4.6)	4.5 (4.1-4.9)
	urinary protein	1.4 (0.9-1.9)	1.6 (0.8-2.4)	1.8 (0.8-2.7)	1.2 (0.8-1.7)	3.3 (2.9-3.8)	1.6 (1.0-2.3)	1.3 (0.9-1.8)	1.7 (1.0-2.3)	1.5 (0.8-2.3)	1.0 (1.0-1.0)	1.2 (0.8-1.5)	1.2 (0.8-1.5)	1.1 (0.9-1.2)	1.2 (0.9-1.6)	2.0 (1.3-2.7)	1.2 (1.0-1.4)	1.8 (1.1-2.6)
	urobilinogen	1.6 (1.1-2.1)	1.2 (0.8-1.6)	1.0 (1.0-1.0)	1.1 (0.9-1.2)	1.0 (1.0-1.0)	1.2 (0.9-1.5)	1.0 (1.0-1.0)	1.3 (0.7-2.0)	1.3 (0.9-1.6)	1.0 (1.0-1.0)	1.7 (1.0-2.3)	2.0 (1.5-2.5)	1.5 (1.1-1.8)	1.1 (0.9-1.2)	1.0 (1.0-1.0)	1.2 (1.0-1.4)	1.7 (1.0-2.3)
	urinary-PH	7.0 (6.7-7.3)	6.6 (6.2-7.0)	6.8 (6.3-7.2)	6.7 (6.4-7.0)	5.9 (5.6-6.2)	6.5 (6.3-6.8)	6.4 (6.0-6.9)	6.7 (6.0-7.3)	6.3 (6.1-6.6)	6.5 (6.1-6.9)	6.8 (6.3-7.2)	7.3 (6.8-7.7)	7.0 (6.3-7.7)	7.0 (6.8-7.2)	6.3 (6.1-6.5)	6.8 (6.6-7.0)	6.8 (6.6-7.0)
	urinary specific gravity	1.0 (1.0-1.0)	1.2 (0.8-1.6)	1.3 (0.8-1.7)	1.3 (0.7-2.0)	1.7 (1.3-2.1)	1.2 (0.8-1.5)	1.5 (1.1-1.9)	1.3 (0.7-2.0)	1.6 (1.1-2.1)	1.5 (0.9-2.1)	1.5 (1.1-1.9)	1.2 (0.8-1.5)	1.0 (1.0-1.0)	1.0 (1.0-1.0)	1.3 (0.9-1.8)	1.5 (0.9-2.1)	1.2 (0.8-1.5)
	urinary blood	1.4 (0.6-2.2)	1.6 (0.4-2.8)	1.8 (0.3-3.2)	1.1 (0.8-1.6)	1.3 (0.7-2.0)	2.1 (0.9-3.3)	1.3 (0.9-1.8)	2.0 (0.1-4.0)	1.9 (0.4-3.4)	1.0 (1.0-1.0)	1.2 (0.8-1.5)	1.0 (1.0-1.0)	1.6 (0.6-2.5)	1.7 (0.4-3.0)	1.1 (0.7-1.5)	1.2 (1.0-1.4)	1.5 (0.5-2.5)
	urinary ketones	1.0 (1.0-1.0)	1.0 (1.0-1.0)	1.0 (1.0-1.0)	1.1 (1.0-1.2)	1.5 (1.1-1.9)	1.0 (1.0-1.1)	1.2 (0.8-1.5)	1.0 (1.0-1.0)	1.3 (1.2-2.1)	1.3 (0.8-1.7)	1.3 (0.9-1.6)	1.2 (0.8-1.5)	1.0 (1.0-1.1)	1.2 (0.9-1.5)	1.2 (0.8-1.5)	1.1 (1.0-1.2)	1.0 (1.0-1.0)
